# Supplementary material for: Catalytic enantioselective nitrone cycloadditions enabling collective syntheses of indole alkaloids
Source: Nat Commun. 2024 Jul 31;15:6429. doi: 10.1038/s41467-024-50509-4 (PMC11289135; doi:10.1038/s41467-024-50509-4)
Supplement: Supplementary file 3 — Source Data [file 41467_2024_50509_MOESM3_ESM.xlsx]

## Sheet: Sheet1
Cartesian coordinates of the structures
catalyst-4a
	C	-1.47588	0.969164	-0.103417
	C	-2.85064	0.878363	-0.445112
	C	-3.41919	1.9668	-1.07096
	H	-4.47648	1.94018	-1.31824
	C	-2.65601	3.10311	-1.44073
	C	-1.26494	3.16203	-1.10176
	C	-0.687777	2.08581	-0.343379
	C	1.20813	3.19659	0.989156
	C	2.58935	3.1903	1.37506
	C	3.4139	2.09032	1.02329
	H	4.44835	2.08548	1.35355
	C	2.91842	1.00399	0.336527
	C	1.57219	1.07917	-0.113366
	C	0.714351	2.12886	0.161023
	O	1.12113	0.025831	-0.909974
	O	-0.923905	-0.128924	0.569088
	C	-3.63809	-0.352895	-0.128195
	C	-4.00411	-0.62743	1.20856
	C	-4.0164	-1.23226	-1.16606
	C	-4.76612	-1.76609	1.47754
	C	-4.79055	-2.35263	-0.841983
	C	-5.17584	-2.63993	0.466895
	H	-5.09514	-3.03026	-1.63541
	C	3.68888	-0.261972	0.129223
	C	3.96178	-1.104	1.23887
	C	4.06879	-0.662705	-1.17255
	C	4.59612	-2.33252	1.00511
	C	4.70868	-1.89274	-1.34334
	C	4.97377	-2.74946	-0.272632
	H	5.00125	-2.19394	-2.34529
	H	-5.04897	-1.9763	2.50583
	H	4.81116	-2.98362	1.84815
	C	-3.24106	4.17448	-2.16824
	H	-4.30005	4.11971	-2.40855
	C	-2.48467	5.24765	-2.57831
	H	-2.94165	6.05734	-3.14035
	C	-0.507527	4.27285	-1.56508
	H	0.554949	4.31264	-1.35497
	C	-1.10123	5.28679	-2.28341
	H	-0.499741	6.12165	-2.63232
	C	0.382604	4.24785	1.47362
	H	-0.673478	4.24494	1.23201
	C	0.903441	5.26085	2.24807
	H	0.250293	6.05038	2.60926
	C	3.09818	4.26018	2.15968
	H	4.15029	4.24667	2.43407
	C	2.27763	5.27951	2.58372
	H	2.67675	6.08868	3.18886
	P	0.102517	-1.06469	-0.266299
	O	-0.42337	-1.96844	-1.30121
	O	0.86641	-1.71125	0.990645
	H	1.74537	-2.0567	0.743524
	C	3.63573	-0.704545	2.67962
	H	2.9119	0.11432	2.6509
	C	3.83608	0.219835	-2.39498
	H	3.25288	1.0912	-2.08412
	C	4.90946	-0.187247	3.37897
	H	5.36496	0.642895	2.82952
	H	4.68013	0.158763	4.39379
	H	5.6588	-0.984696	3.45261
	C	3.00041	-1.83076	3.51577
	H	2.08084	-2.20572	3.05878
	H	3.68471	-2.67411	3.66247
	H	2.74374	-1.44709	4.5098
	C	5.17739	0.74662	-2.94083
	H	5.81692	-0.07626	-3.28184
	H	5.00885	1.41629	-3.7925
	H	5.72709	1.30083	-2.17159
	C	3.03131	-0.5017	-3.491
	H	2.08035	-0.873167	-3.09974
	H	2.81811	0.187916	-4.31621
	H	3.58804	-1.34955	-3.90749
	C	-3.60714	0.2838	2.36672
	H	-3.02699	1.1205	1.96585
	C	-3.6236	-0.995267	-2.6226
	H	-2.83648	-0.235156	-2.64112
	C	-2.70744	-0.448825	3.37917
	H	-1.81432	-0.845234	2.88774
	H	-2.38957	0.236912	4.17414
	H	-3.23808	-1.28384	3.85194
	C	-4.84566	0.889582	3.05286
	H	-5.46411	1.43928	2.33431
	H	-5.47203	0.11252	3.5064
	H	-4.54473	1.58231	3.84814
	C	-3.04139	-2.25174	-3.29445
	H	-3.79237	-3.04388	-3.39928
	H	-2.69019	-2.00162	-4.30295
	H	-2.19601	-2.63779	-2.72123
	C	-4.82092	-0.453377	-3.42717
	H	-5.20711	0.47874	-3.00028
	H	-4.5321	-0.258133	-4.46705
	H	-5.64258	-1.18005	-3.43481
	C	5.64759	-4.09553	-0.489004
	H	5.75625	-4.5706	0.495664
	C	-6.00623	-3.87424	0.784383
	H	-6.20786	-4.38749	-0.1659
	C	7.05757	-3.93451	-1.08614
	H	7.01466	-3.48048	-2.08319
	H	7.68413	-3.29549	-0.454386
	H	7.54873	-4.90969	-1.18479
	C	4.78031	-5.0224	-1.36104
	H	3.78621	-5.1626	-0.922709
	H	4.64543	-4.60525	-2.36588
	H	5.25153	-6.00662	-1.46717
	C	-7.36341	-3.50119	1.40833
	H	-7.22875	-2.99767	2.37307
	H	-7.92557	-2.82503	0.754871
	H	-7.97091	-4.39768	1.58163
	C	-5.23452	-4.85433	1.68712
	H	-4.28115	-5.14169	1.23089
	H	-5.01505	-4.4017	2.66148
	H	-5.82146	-5.76364	1.86484
catalyst-4b
	C	-1.46068	1.91526	-0.109221
	C	-2.83012	1.81539	-0.46915
	C	-3.40299	2.90768	-1.0843
	H	-4.45677	2.87352	-1.34534
	C	-2.64803	4.05816	-1.426
	C	-1.26174	4.12629	-1.06959
	C	-0.68178	3.04374	-0.322526
	C	1.19081	4.14898	1.04755
	C	2.56818	4.14833	1.44714
	C	3.40691	3.06353	1.08224
	H	4.43839	3.06262	1.42182
	C	2.92913	1.98619	0.369036
	C	1.586	2.05612	-0.09046
	C	0.715175	3.09189	0.195751
	O	1.15162	1.01252	-0.908807
	O	-0.903918	0.81222	0.551245
	C	-3.6077	0.570393	-0.184828
	C	-3.99194	0.264356	1.13906
	C	-3.95836	-0.298145	-1.23898
	C	-4.75194	-0.883	1.37149
	C	-4.7297	-1.43028	-0.950151
	C	-5.15494	-1.74212	0.342407
	H	-4.9891	-2.08729	-1.77066
	C	3.71838	0.735796	0.140955
	C	4.00307	-0.124395	1.23168
	C	4.11289	0.362911	-1.16403
	C	4.67407	-1.33055	0.982719
	C	4.78884	-0.844936	-1.34864
	C	5.09115	-1.71406	-0.294834
	H	5.07749	-1.12095	-2.358
	H	-5.03243	-1.1174	2.39449
	H	4.87835	-1.97852	1.82541
	C	-3.23606	5.13496	-2.14302
	H	-4.2915	5.07283	-2.39681
	C	-2.48657	6.22263	-2.52668
	H	-2.94563	7.03644	-3.08102
	C	-0.511015	5.25254	-1.50582
	H	0.548447	5.30018	-1.28255
	C	-1.10719	6.27167	-2.21467
	H	-0.510716	7.11845	-2.54288
	C	0.350726	5.18383	1.54224
	H	-0.702735	5.17577	1.2895
	C	0.854342	6.18734	2.34005
	H	0.190398	6.96442	2.70848
	C	3.05905	5.20828	2.25633
	H	4.10847	5.19949	2.54102
	C	2.22483	6.21221	2.69026
	H	2.6103	7.01388	3.31395
	P	0.140381	-0.099036	-0.289758
	O	-0.36864	-0.991973	-1.34226
	O	0.904969	-0.755964	0.961199
	H	1.80059	-1.06076	0.719375
	C	3.66268	0.234127	2.68027
	H	2.92919	1.04482	2.66867
	C	3.86263	1.2545	-2.37659
	H	3.26124	2.1099	-2.05637
	C	4.92705	0.748048	3.39895
	H	5.37566	1.5967	2.87249
	H	4.68982	1.06564	4.42121
	H	5.68515	-0.042768	3.45589
	C	3.03769	-0.921013	3.48449
	H	2.12442	-1.29562	3.01476
	H	3.73172	-1.7596	3.61209
	H	2.7728	-0.566478	4.48714
	C	5.19334	1.81559	-2.91444
	H	5.85004	1.01041	-3.26491
	H	5.01186	2.49248	-3.7577
	H	5.73089	2.3711	-2.13755
	C	3.07416	0.529946	-3.4824
	H	2.13052	0.134175	-3.09732
	H	2.84759	1.22523	-4.29926
	H	3.64889	-0.300801	-3.90879
	C	-3.61695	1.15166	2.32285
	H	-3.04013	2.00256	1.94763
	C	-3.54748	-0.037357	-2.68655
	H	-2.76744	0.730279	-2.68409
	C	-2.72194	0.404985	3.32907
	H	-1.81942	0.028235	2.83934
	H	-2.41978	1.07574	4.14273
	H	-3.24991	-0.445191	3.77715
	C	-4.8693	1.73001	3.00768
	H	-5.48463	2.28979	2.29421
	H	-5.49343	0.936801	3.43563
	H	-4.58477	2.40743	3.82196
	C	-2.94606	-1.27827	-3.37041
	H	-3.68983	-2.07353	-3.50113
	H	-2.5813	-1.00847	-4.36893
	H	-2.10705	-1.66848	-2.7909
	C	-4.7407	0.504295	-3.49765
	H	-5.1417	1.42593	-3.06179
	H	-4.4424	0.717467	-4.53132
	H	-5.5546	-0.230927	-3.52518
	C	5.79157	-3.04167	-0.586901
	H	5.06448	-3.64269	-1.15626
	C	6.19861	-3.88	0.655328
	C	7.05152	-2.88719	-1.49197
	H	5.33126	-4.00367	1.31617
	C	7.35944	-3.21195	1.42863
	C	6.66081	-5.27683	0.183901
	H	6.80419	-2.28547	-2.37346
	C	8.19054	-2.2011	-0.710777
	C	7.51333	-4.28288	-1.95904
	H	7.61544	-3.82693	2.30236
	H	7.06629	-2.22607	1.80642
	C	8.58459	-3.0645	0.505139
	H	5.84367	-5.78487	-0.34628
	H	6.91002	-5.8956	1.05666
	C	7.88962	-5.14479	-0.738749
	H	7.87113	-1.20422	-0.380228
	H	9.057	-2.06058	-1.37117
	H	6.71521	-4.76978	-2.53622
	H	8.37786	-4.18069	-2.62923
	H	9.40113	-2.57746	1.05409
	C	9.03917	-4.45954	0.028889
	H	8.20843	-6.14092	-1.07231
	H	9.92183	-4.36871	-0.619205
	H	9.33494	-5.07244	0.89154
	C	-5.96317	-2.99487	0.682851
	H	-5.28725	-3.6357	1.27164
	C	-6.44494	-3.83965	-0.527708
	C	-7.2016	-2.70472	1.58406
	H	-5.59414	-4.05581	-1.18568
	C	-7.55119	-3.10643	-1.32166
	C	-7.0185	-5.17605	-0.006548
	H	-6.89994	-2.09296	2.44165
	C	-8.28436	-1.95508	0.781625
	C	-7.77548	-4.0398	2.10205
	H	-7.86191	-3.72882	-2.17235
	H	-7.17904	-2.16264	-1.73437
	C	-8.75508	-2.8257	-0.401469
	H	-6.24341	-5.73124	0.539526
	H	-7.32321	-5.80282	-0.85594
	C	-8.22721	-4.91097	0.913965
	H	-7.88373	-1.00152	0.414312
	H	-9.13295	-1.719	1.43841
	H	-7.01734	-4.57042	2.69467
	H	-8.62595	-3.84361	2.76973
	H	-9.53203	-2.29279	-0.965463
	C	-9.32074	-4.16053	0.125654
	H	-8.62565	-5.86504	1.28378
	H	-10.1893	-3.97437	0.772786
	H	-9.67097	-4.77709	-0.713863
reactant-1a
	C	3.84725	-0.30525	0.071808
	C	2.86721	-1.29353	0.076407
	C	1.53445	-0.882016	0.014158
	C	1.16556	0.497292	-0.042703
	C	2.18088	1.47094	-0.051309
	C	3.50691	1.06211	0.006436
	C	-0.261595	0.538429	-0.077113
	C	-0.712133	-0.766751	-0.052635
	C	-2.0934	-1.13781	-0.124157
	H	-2.45536	-2.14303	-0.300177
	H	0.317053	-2.62992	0.100154
	H	4.89366	-0.593316	0.118091
	H	3.12965	-2.34715	0.123008
	H	1.92748	2.52668	-0.1003
	H	4.29897	1.80583	0.001862
	N	0.370201	-1.62919	-0.010005
	N	-3.02047	-0.20527	0.018357
	O	-4.27077	-0.418283	-0.035946
	C	-2.60515	1.19671	0.379425
	H	-2.55021	1.20337	1.47444
	H	-3.44307	1.81761	0.064948
	C	-1.26936	1.63689	-0.235673
	H	-0.953589	2.56297	0.258709
	H	-1.41031	1.88236	-1.2995
reactant-6b
	C	4.6552	-1.57147	0.007131
	C	3.34388	-1.99943	-0.165695
	C	2.33479	-1.03285	-0.10857
	C	2.62251	0.349391	0.114112
	C	3.96074	0.749918	0.283947
	C	4.96089	-0.210689	0.229683
	C	1.36824	1.02983	0.104957
	C	0.38681	0.080194	-0.107595
	C	-1.03804	0.358147	-0.116196
	H	0.423731	-2.00584	-0.35408
	H	5.46143	-2.29878	-0.030234
	H	3.10878	-3.04625	-0.337004
	H	4.20401	1.79536	0.455779
	H	5.99828	0.084998	0.359936
	N	0.970751	-1.16341	-0.241831
	N	-1.40775	1.64907	-0.177546
	O	-2.58561	2.09228	-0.158409
	C	-0.345591	2.70139	-0.406998
	H	-0.836928	3.63164	-0.126272
	H	-0.174703	2.69478	-1.49011
	C	0.962898	2.4499	0.340935
	H	0.833989	2.65661	1.41443
	H	1.70918	3.16306	-0.028433
	C	-2.00333	-0.764622	-0.069871
	O	-1.63641	-1.92979	-0.192186
	O	-3.27837	-0.418519	0.113911
	C	-4.23037	-1.5105	0.145698
	H	-4.15957	-2.06681	-0.794834
	H	-3.95634	-2.19399	0.956312
	C	-5.59854	-0.889419	0.348996
	H	-5.83351	-0.199453	-0.467069
	H	-6.36285	-1.67364	0.377566
	H	-5.63382	-0.331867	1.28993
reactant-2a
	C	2.44686	-0.299961	9.2e-05
	H	3.37855	0.253147	-9.6e-05
	H	2.48587	-1.38434	0.000462
	C	1.28361	0.351539	-0.00017
	H	1.23014	1.44176	-0.000532
	O	0.084221	-0.294251	-7.1e-05
	C	-1.07359	0.54289	0.000263
	H	-1.06704	1.19218	-0.888715
	H	-1.06706	1.19144	0.889779
	C	-2.29533	-0.358407	-0.000128
	H	-2.29607	-0.999719	0.88685
	H	-3.21143	0.242118	0.000134
	H	-2.29607	-0.998953	-0.887659
reactant-2b
	C	-0.337879	-0.599202	-6.4e-05
	H	-0.371569	-1.68479	-6.4e-05
	C	0.842735	0.04596	-5.9e-05
	H	0.867179	1.13648	-4.9e-05
	O	2.02154	-0.598557	-9.1e-05
	C	3.18581	0.231191	0.000126
	H	3.21881	0.863228	0.896337
	H	3.21878	0.863747	-0.89572
	H	4.04282	-0.444142	-8.4e-05
	C	-1.59101	0.178485	-7e-05
	O	-1.61301	1.40502	4.1e-05
	C	-2.87773	-0.632689	4e-05
	H	-2.91941	-1.28425	-0.882264
	H	-2.91905	-1.28469	0.882035
	H	-3.73739	0.040204	0.000366
TS1a
	C	-2.97753	-1.08304	-0.152652
	C	-1.7464	-1.72096	-0.273901
	O	-2.57823	0.227814	1.50259
	N	-1.30733	0.453975	1.26706
	C	-0.539537	-0.657646	1.1698
	H	-3.78316	-1.49311	0.449108
	H	-1.64803	-2.71253	0.156328
	C	-0.999195	1.59716	0.374415
	H	-1.26734	1.29876	-0.647105
	H	-1.66185	2.40514	0.688564
	O	-3.31662	-0.179607	-1.1112
	H	-1.16708	-1.5282	-1.17219
	H	-0.749467	-1.41186	1.91925
	C	0.81528	-0.455667	0.688842
	C	1.32738	0.764665	0.310519
	C	0.482606	1.99675	0.448253
	H	0.693754	2.72475	-0.344094
	H	0.686301	2.50135	1.40474
	C	2.68461	0.54557	-0.091134
	C	2.9359	-0.852403	0.051951
	C	3.71635	1.37565	-0.563001
	C	4.16749	-1.42413	-0.275587
	C	4.94306	0.809353	-0.886028
	H	3.55183	2.44417	-0.674804
	C	5.16593	-0.576288	-0.745473
	H	4.34079	-2.49134	-0.164255
	H	5.7469	1.44125	-1.25366
	H	6.1357	-0.990231	-1.00734
	N	1.78307	-1.43481	0.547186
	H	1.63403	-2.42437	0.668667
	C	-4.46566	0.637309	-0.835275
	H	-4.37674	1.48129	-1.52646
	H	-4.38553	1.01513	0.189228
	C	-5.77513	-0.107255	-1.07341
	H	-6.62421	0.568648	-0.919339
	H	-5.81713	-0.492574	-2.09746
	H	-5.8911	-0.950435	-0.383969
TS1b
	C	2.97141	-0.439829	1.19773
	C	1.68396	-0.945198	1.32756
	O	2.63861	1.11765	-0.297235
	N	1.33045	1.08408	-0.397739
	C	0.781523	-0.154411	-0.442202
	H	1.52471	-1.99315	1.0909
	C	0.616897	2.13335	0.356704
	H	0.696239	1.8775	1.4258
	H	1.17079	3.05709	0.183535
	H	1.04248	-0.52695	2.0965
	H	1.32301	-0.860559	-1.06299
	C	-0.664201	-0.213752	-0.329688
	C	-1.46817	0.882095	-0.110835
	C	-0.858217	2.25157	-0.059475
	H	-1.37812	2.9025	0.653641
	H	-0.92629	2.74231	-1.04194
	C	-2.81883	0.409124	-0.05423
	C	-2.76696	-1.0067	-0.230242
	C	-4.0691	1.02434	0.131951
	C	-3.9155	-1.80133	-0.210635
	C	-5.21274	0.235902	0.149144
	H	-4.13575	2.10133	0.262308
	C	-5.13681	-1.16245	-0.019052
	H	-3.85773	-2.87855	-0.34328
	H	-6.18411	0.700703	0.294045
	H	-6.04877	-1.75265	-0.000239
	N	-1.44083	-1.35605	-0.410088
	H	-1.08915	-2.29708	-0.493399
	O	3.8867	-1.19378	0.553255
	C	5.10441	-0.5485	0.143363
	H	5.9279	-1.15039	0.54633
	H	5.15852	0.454492	0.58237
	C	5.16352	-0.475503	-1.37509
	H	4.3411	0.145001	-1.73738
	H	6.11853	-0.042955	-1.69746
	H	5.07596	-1.47836	-1.80713
	H	3.34375	0.380214	1.80504
TS2a
	C	-2.99747	0.049109	0.544103
	C	-1.86868	0.904958	0.64988
	O	-2.70626	-0.938928	-1.06786
	N	-1.37718	-1.06593	-1.12063
	C	-0.721846	0.111401	-1.07845
	H	-3.95107	0.423696	0.172754
	C	-0.800639	-2.22567	-0.402415
	H	-0.952115	-2.06126	0.672096
	H	-1.3859	-3.09388	-0.711241
	O	-3.08331	-0.915414	1.50014
	H	-1.12339	0.643764	1.39476
	H	-1.12017	0.890132	-1.71481
	C	0.668477	0.087162	-0.70436
	C	1.38008	-1.07312	-0.498167
	C	0.697416	-2.39255	-0.715738
	H	1.10721	-3.17201	-0.063534
	H	0.825295	-2.74283	-1.75069
	C	2.69515	-0.676678	-0.094698
	C	2.69067	0.752877	-0.043654
	C	3.86843	-1.37083	0.251496
	C	3.81134	1.47926	0.370113
	C	4.98156	-0.646978	0.655656
	H	3.89711	-2.45656	0.209239
	C	4.95101	0.763244	0.718233
	H	3.78976	2.56449	0.412649
	H	5.89331	-1.17031	0.930235
	H	5.83825	1.30043	1.04184
	N	1.45094	1.20059	-0.463194
	H	1.02488	2.09255	-0.216811
	C	-4.17347	-1.82362	1.34555
	H	-4.06862	-2.38465	0.412104
	H	-4.13743	-2.49709	2.20394
	H	-5.13315	-1.28741	1.34341
	C	-1.83261	2.27624	0.164622
	O	-0.817566	2.97609	0.275469
	C	-3.03934	2.81714	-0.591323
	H	-3.91122	2.89924	0.068556
	H	-2.79616	3.80212	-0.993667
	H	-3.31621	2.14125	-1.41115
TS2b
	C	3.23477	-0.411262	0.129196
	C	2.06908	-1.22424	0.030704
	O	2.78471	1.28093	-0.477067
	N	1.45927	1.37527	-0.469612
	C	0.82069	0.341756	-1.04971
	H	2.07012	-1.96988	-0.758868
	C	0.890353	2.03465	0.733075
	H	1.10697	1.38564	1.58551
	H	1.44296	2.96937	0.845312
	H	1.27545	-0.034732	-1.95702
	C	-0.592959	0.224546	-0.799255
	C	-1.29823	1.08379	0.013636
	C	-0.621036	2.2891	0.595207
	H	-1.02301	2.53947	1.5835
	H	-0.798352	3.16364	-0.048428
	C	-2.65678	0.632467	0.019187
	C	-2.70886	-0.530523	-0.807151
	C	-3.83557	1.07908	0.642337
	C	-3.88873	-1.25481	-0.996874
	C	-5.00952	0.363529	0.450419
	H	-3.82135	1.96631	1.26948
	C	-5.03458	-0.793031	-0.358088
	H	-3.91072	-2.14276	-1.62289
	H	-5.92611	0.694533	0.930442
	H	-5.96835	-1.33332	-0.48591
	N	-1.44214	-0.73838	-1.32182
	H	-1.14326	-1.57176	-1.80472
	O	4.24019	-0.731083	-0.725925
	H	3.52954	-0.069793	1.12158
	C	5.40908	0.079567	-0.612681
	H	6.15518	-0.360686	-1.27766
	H	5.19796	1.10906	-0.917455
	H	5.79237	0.07467	0.417718
	C	1.24974	-1.45886	1.20942
	O	1.32894	-0.778318	2.23675
	C	0.193818	-2.55633	1.13211
	H	-0.792249	-2.08205	1.0581
	H	0.325654	-3.23183	0.28035
	H	0.209044	-3.13292	2.06167
TS3a
	C	-2.53286	-0.866212	-1.21334
	C	-1.37869	-0.287901	-1.74685
	O	-2.40039	-0.284388	0.76304
	N	-1.10045	-0.260732	0.942019
	C	-0.399609	0.511523	0.057047
	H	-3.4985	-0.366828	-1.26805
	H	-1.46915	0.637726	-2.30169
	C	-0.516056	-1.56689	1.34519
	H	-1.17898	-1.95041	2.12238
	H	-0.576444	-2.22896	0.472304
	C	0.934644	-1.44338	1.82083
	H	0.969271	-0.947393	2.80254
	H	1.34733	-2.44974	1.9601
	C	1.03951	0.255492	0.007614
	C	1.69851	-0.660406	0.7983
	O	-2.56268	-2.22131	-1.09971
	C	-3.67075	-2.75663	-0.36458
	H	-3.65477	-2.33504	0.646296
	H	-4.61108	-2.45088	-0.849313
	H	-0.576178	-0.95227	-2.05257
	C	-3.52863	-4.26748	-0.353276
	H	-4.36322	-4.72231	0.191156
	H	-3.51941	-4.66367	-1.37377
	H	-2.59417	-4.56039	0.136807
	C	3.08718	-0.576632	0.462852
	C	4.24799	-1.23115	0.911905
	C	3.20215	0.414623	-0.559822
	C	5.47091	-0.895065	0.346855
	H	4.18521	-1.98762	1.69003
	C	4.43358	0.751337	-1.13026
	C	5.56225	0.086866	-0.663297
	H	6.37522	-1.39351	0.685204
	H	4.50406	1.50686	-1.90801
	H	6.53413	0.328359	-1.08487
	N	1.93789	0.898729	-0.819088
	H	1.67158	1.67023	-1.41487
	C	-0.824923	1.91667	-0.249252
	O	-0.254971	2.59399	-1.09476
	O	-1.8454	2.36112	0.483602
	C	-2.28765	3.71122	0.202829
	H	-1.45572	4.40075	0.380743
	H	-2.55404	3.78029	-0.857182
	C	-3.46919	3.98204	1.11362
	H	-3.17489	3.89746	2.1643
	H	-3.85163	4.99346	0.938287
	H	-4.27332	3.26448	0.924037
TS3b
	C	-2.15635	-1.32385	-1.4
	C	-0.940637	-0.766686	-1.79384
	O	-1.83647	-1.61964	0.636636
	N	-0.579347	-1.28544	0.809364
	C	-0.162247	-0.163966	0.143939
	H	-0.939841	0.22445	-2.23209
	C	0.334836	-2.44926	0.841429
	H	-0.146682	-3.18052	1.49209
	H	0.363384	-2.86099	-0.180032
	C	1.74961	-2.08945	1.30863
	H	1.74514	-1.88753	2.39024
	H	2.40456	-2.95505	1.15252
	C	1.28664	-0.002219	0.037628
	C	2.21225	-0.889146	0.542083
	H	-0.146069	-1.43554	-2.10766
	C	3.50594	-0.355151	0.242628
	C	4.82466	-0.775006	0.491988
	C	3.29027	0.867108	-0.465656
	C	5.87736	0.009492	0.039877
	H	5.01347	-1.69983	1.03118
	C	4.3505	1.65588	-0.922487
	C	5.64211	1.21281	-0.659685
	H	6.90088	-0.304197	0.226204
	H	4.16953	2.58232	-1.46067
	H	6.48716	1.80512	-0.999737
	N	1.92891	1.05244	-0.577661
	H	1.43154	1.846	-0.957315
	C	-0.970947	1.10116	0.183756
	O	-0.669105	2.07768	-0.489042
	O	-3.23442	-0.503351	-1.38017
	H	-2.35624	-2.39156	-1.45562
	C	-4.39524	-1.00929	-0.706361
	H	-4.17262	-1.0831	0.36235
	H	-4.62634	-2.01831	-1.0809
	C	-5.54123	-0.053888	-0.985265
	H	-6.4515	-0.396886	-0.48155
	H	-5.30199	0.95007	-0.620102
	H	-5.73861	0.011285	-2.06001
	O	-2.01206	1.06882	1.01285
	C	-2.87837	2.22754	0.981157
	H	-3.26034	2.33784	-0.039016
	H	-2.29237	3.12064	1.22032
	C	-3.98332	1.97626	1.98845
	H	-4.67886	2.82252	1.99889
	H	-4.54006	1.06959	1.73307
	H	-3.56976	1.85253	2.99414
TS4a
	C	2.39116	1.31032	0.893273
	C	1.5245	0.342691	1.47695
	O	2.00122	1.41905	-0.857473
	N	0.694373	1.20806	-0.988208
	C	0.223594	0.005574	-0.575108
	H	3.42326	1.00552	0.718221
	C	-0.12779	2.4245	-0.766786
	H	-0.066438	2.65797	0.303463
	H	0.372701	3.21798	-1.32341
	O	2.21066	2.59132	1.33963
	H	0.657052	0.708503	2.01787
	C	-1.20428	-0.066722	-0.338666
	C	-2.09001	0.96479	-0.594058
	C	-1.58586	2.24007	-1.1926
	H	-2.16215	3.11012	-0.857488
	H	-1.66209	2.21124	-2.28987
	C	-3.39565	0.48043	-0.284306
	C	-3.23472	-0.865304	0.171142
	C	-4.68805	1.03628	-0.339436
	C	-4.32564	-1.64682	0.568743
	C	-5.76766	0.259616	0.052172
	H	-4.83256	2.05702	-0.683532
	C	-5.58679	-1.06895	0.500571
	H	-4.18855	-2.66762	0.913863
	H	-6.77119	0.674043	0.015706
	H	-6.45442	-1.65087	0.798779
	N	-1.8938	-1.1679	0.132045
	H	-1.44151	-2.06307	0.264275
	C	3.11536	3.54973	0.793814
	H	2.96657	3.65154	-0.285895
	H	2.90204	4.49601	1.29534
	H	4.15736	3.26054	0.989578
	C	2.02577	-0.987816	1.77613
	O	3.10796	-1.41236	1.35516
	C	1.13756	-1.86867	2.64297
	H	1.31053	-1.63322	3.70134
	H	0.075938	-1.70227	2.43296
	H	1.39062	-2.91655	2.47038
	C	0.954421	-1.28542	-0.809102
	O	0.486703	-2.34867	-0.418301
	O	2.09759	-1.16166	-1.46016
	C	2.93387	-2.34947	-1.56608
	H	2.58705	-2.9235	-2.4325
	H	2.80402	-2.94533	-0.662549
	C	4.3594	-1.8589	-1.71454
	H	5.03407	-2.71321	-1.83996
	H	4.4623	-1.20061	-2.58324
	H	4.64336	-1.31248	-0.81167
TS4b
	C	-2.50231	-1.28901	0.644879
	C	-1.57718	-0.518522	1.42091
	O	-2.15455	-1.08749	-1.03613
	N	-0.865336	-0.804054	-1.22529
	C	-0.354053	0.236855	-0.51921
	H	-1.9511	0.406717	1.84594
	C	-0.055936	-2.02683	-1.48293
	H	-0.087173	-2.61592	-0.561922
	H	-0.585752	-2.55857	-2.2753
	C	1.08494	0.264721	-0.391367
	C	1.93552	-0.65818	-0.972115
	C	1.3908	-1.71539	-1.87886
	H	1.97358	-2.64172	-1.822
	H	1.43628	-1.37585	-2.92462
	C	3.26512	-0.269081	-0.633149
	C	3.1559	0.904565	0.1759
	C	4.54192	-0.787138	-0.921917
	C	4.28262	1.54929	0.699592
	C	5.65696	-0.145602	-0.405408
	H	4.64645	-1.67759	-1.53603
	C	5.52671	1.01107	0.397379
	H	4.18504	2.43814	1.31642
	H	6.64907	-0.534557	-0.616508
	H	6.42098	1.48959	0.786973
	N	1.82182	1.2083	0.300411
	H	1.39222	1.99821	0.761555
	O	-3.79785	-0.857012	0.716793
	H	-2.3736	-2.37303	0.688982
	C	-4.73708	-1.65587	-0.001854
	H	-5.72678	-1.27063	0.253066
	H	-4.57472	-1.57684	-1.08113
	H	-4.6692	-2.71029	0.301938
	C	-0.400116	-1.12922	2.00579
	O	0.026455	-2.23934	1.66752
	C	0.332406	-0.312814	3.06218
	H	0.296274	0.758028	2.8351
	H	-0.143276	-0.461909	4.04032
	H	1.37011	-0.648104	3.12355
	C	-1.10401	1.50491	-0.262728
	O	-0.64153	2.39515	0.441746
	O	-2.28284	1.57204	-0.87485
	C	-3.14386	2.68506	-0.530111
	H	-2.82999	3.5579	-1.11322
	H	-3.01017	2.9208	0.529308
	C	-4.56091	2.24646	-0.84584
	H	-5.26541	3.05057	-0.606539
	H	-4.66318	1.99548	-1.90632
	H	-4.8071	1.36142	-0.252922
TS1a-endo
	C	-1.2076	-2.86373	0.246462
	C	-0.072683	-2.79595	1.05498
	O	0.078709	-2.23744	-1.91586
	N	1.30278	-2.60937	-1.36351
	C	1.47839	-2.20027	-0.063289
	H	-0.021292	-1.92127	1.69752
	C	1.55789	-4.02593	-1.6686
	H	0.829184	-4.63922	-1.11993
	H	1.38057	-4.15241	-2.73828
	H	0.275364	-3.73905	1.46791
	H	1.29708	-1.14713	0.131365
	C	2.62832	-2.81009	0.579428
	C	3.32127	-3.88957	0.08059
	C	2.99615	-4.41819	-1.28548
	H	3.08627	-5.50948	-1.33793
	H	3.70122	-4.00489	-2.021
	C	4.3446	-4.19646	1.0346
	C	4.20819	-3.25062	2.09944
	C	5.37085	-5.15615	1.10183
	C	5.07525	-3.23901	3.19648
	C	6.22469	-5.1508	2.19602
	H	5.49443	-5.88369	0.304273
	C	6.08082	-4.19823	3.22919
	H	4.96439	-2.50666	3.99111
	H	7.02396	-5.88359	2.25852
	H	6.77212	-4.21457	4.06684
	N	3.13841	-2.43109	1.80305
	C	-2.30317	2.67408	0.101378
	C	-4.37662	3.30252	-0.925016
	H	-5.4032	3.08218	-1.20517
	C	-3.82164	4.55607	-1.28714
	C	-2.46021	4.85196	-0.947492
	C	-1.71292	3.90323	-0.165894
	C	0.041203	5.33815	1.0588
	C	1.4242	5.56164	1.36741
	C	2.39407	4.59473	0.994725
	H	3.43455	4.76957	1.25513
	C	0.673589	3.24654	0.022085
	C	-0.320741	4.17295	0.298517
	O	0.347661	2.10222	-0.677245
	O	-1.61782	1.72313	0.832016
	C	-4.57847	5.50335	-2.02824
	H	-5.61311	5.26677	-2.26589
	C	-4.01436	6.68249	-2.45666
	H	-4.60135	7.39587	-3.02867
	C	-1.90088	6.06496	-1.43694
	H	-0.859423	6.28482	-1.2348
	C	-2.65606	6.95442	-2.16885
	H	-2.20113	7.87115	-2.53428
	C	-0.91307	6.26899	1.55359
	H	-1.96615	6.09156	1.36877
	C	-0.520983	7.38052	2.26655
	H	-1.27147	8.07343	2.63744
	C	1.79589	6.72771	2.08947
	H	2.84968	6.88847	2.3054
	C	0.848171	7.62416	2.52671
	H	1.14545	8.50835	3.08395
	P	-0.38516	0.876061	0.142363
	O	-0.883014	-0.052097	-0.947334
	O	0.438587	0.331037	1.26912
	H	-0.134762	-1.29242	-1.60494
	C	2.04129	3.41502	0.375984
	C	-3.62996	2.33733	-0.285165
	C	3.00876	2.29941	0.140713
	C	3.58512	1.62724	1.24768
	C	3.30761	1.8623	-1.16694
	C	4.48022	0.582406	1.00936
	C	4.18303	0.784276	-1.34547
	C	4.8053	0.138442	-0.278129
	H	4.37795	0.453067	-2.3577
	H	4.92931	0.076186	1.86014
	C	3.26164	1.98588	2.69757
	H	2.42643	2.68977	2.69854
	C	2.75342	2.54353	-2.41538
	H	2.04838	3.31882	-2.10555
	C	4.46065	2.67359	3.37629
	H	4.76357	3.57614	2.83418
	H	4.21345	2.96044	4.4057
	H	5.32857	2.00348	3.41052
	C	2.79581	0.766307	3.51432
	H	2.49192	1.07693	4.52109
	H	1.93313	0.302728	3.02625
	H	3.60313	0.031237	3.64136
	C	3.8827	3.24899	-3.19178
	H	4.62588	2.5291	-3.55586
	H	3.47805	3.7817	-4.061
	H	4.40388	3.9744	-2.55672
	C	1.9856	1.56288	-3.32124
	H	1.54158	2.10075	-4.16758
	H	2.64855	0.792433	-3.73337
	H	1.18081	1.06983	-2.77022
	C	5.75274	-1.04577	-0.429193
	H	5.27768	-1.87108	0.11377
	C	7.13535	-0.817935	0.251297
	C	6.00434	-1.55745	-1.87173
	H	6.98306	-0.424024	1.26298
	C	7.98102	0.179396	-0.564407
	C	7.87022	-2.17035	0.343202
	H	5.03985	-1.7027	-2.37735
	C	6.88678	-0.583294	-2.68679
	C	6.73818	-2.91511	-1.78033
	H	8.93462	0.362249	-0.050192
	H	7.46029	1.14339	-0.634715
	C	8.24002	-0.38654	-1.97632
	H	7.28586	-2.87555	0.945268
	H	8.83615	-2.03479	0.850126
	C	8.09862	-2.73469	-1.07294
	H	6.39864	0.388742	-2.81035
	H	7.04435	-0.992674	-3.69458
	H	6.12492	-3.63763	-1.22714
	H	6.89194	-3.32221	-2.78972
	H	8.85523	0.319543	-2.54965
	C	8.96711	-1.74329	-1.8741
	H	8.60731	-3.70575	-1.00593
	H	9.16473	-2.13857	-2.88047
	H	9.94104	-1.61468	-1.38144
	C	-4.16007	0.958611	-0.051167
	C	-4.41609	0.115515	-1.15466
	C	-4.4014	0.482731	1.25753
	C	-4.97542	-1.14827	-0.927326
	C	-4.91939	-0.803765	1.42874
	C	-5.24343	-1.63825	0.353349
	H	-5.08365	-1.15671	2.44188
	H	-5.19851	-1.76195	-1.79262
	C	-4.09999	0.510294	-2.59616
	H	-3.52451	1.43905	-2.57659
	C	-4.15096	1.33411	2.49905
	H	-3.72848	2.29074	2.18197
	C	-5.38987	0.771693	-3.39597
	H	-5.99625	1.55811	-2.93334
	H	-5.15337	1.08226	-4.42074
	H	-6.008	-0.133116	-3.45283
	C	-3.21872	-0.537892	-3.30185
	H	-2.94641	-0.185225	-4.30379
	H	-2.30065	-0.702666	-2.73388
	H	-3.73894	-1.49634	-3.42503
	C	-5.4741	1.64569	3.22468
	H	-5.95236	0.731216	3.59569
	H	-5.29482	2.3023	4.08454
	H	-6.1831	2.1447	2.55423
	C	-3.13175	0.679692	3.44979
	H	-3.50821	-0.27026	3.84918
	H	-2.18448	0.493263	2.93697
	H	-2.93415	1.34	4.3028
	C	-5.78732	-3.04748	0.604841
	H	-4.93307	-3.64427	0.966231
	C	-6.35478	-3.77233	-0.647058
	C	-6.87479	-3.10876	1.71895
	H	-5.61676	-3.75272	-1.45842
	C	-7.66202	-3.10223	-1.126
	C	-6.64784	-5.24592	-0.292675
	H	-6.51154	-2.60298	2.61972
	C	-8.16989	-2.42494	1.2362
	C	-7.16798	-4.58226	2.06859
	H	-8.03187	-3.62071	-2.02139
	H	-7.48033	-2.05952	-1.40924
	C	-8.71685	-3.16195	-0.003479
	H	-5.72449	-5.74916	0.029705
	H	-7.00584	-5.77557	-1.18611
	C	-7.70462	-5.31922	0.827024
	H	-7.96965	-1.37329	0.995629
	H	-8.91581	-2.43691	2.0425
	H	-6.25455	-5.07172	2.4346
	H	-7.90467	-4.62881	2.88217
	H	-9.64148	-2.67737	-0.34298
	C	-9.00421	-4.63558	0.352572
	H	-7.90717	-6.36918	1.07581
	H	-9.76626	-4.69181	1.14207
	H	-9.40874	-5.16194	-0.523096
	H	2.89396	-1.57429	2.2811
	O	-1.6567	-4.0328	-0.163693
	C	-2.76578	-4.05252	-1.10334
	H	-3.46513	-4.78914	-0.699495
	H	-3.24772	-3.07149	-1.1009
	C	-2.27843	-4.43926	-2.48799
	H	-1.77752	-5.41281	-2.46454
	H	-3.13841	-4.51073	-3.16371
	H	-1.58483	-3.69011	-2.87438
	H	-1.76937	-1.97258	-0.028328
TS1a-endo-2
	C	-2.1457	-2.9867	-2.32367
	C	-1.50691	-2.28272	-1.2954
	O	-2.25576	-4.86723	-1.51602
	N	-2.33947	-4.58333	-0.228836
	C	-1.35625	-3.77176	0.23056
	H	-1.58431	-3.41097	-3.15206
	H	-0.430097	-2.18472	-1.32837
	C	-3.70262	-4.38484	0.30815
	H	-4.06864	-3.42338	-0.069071
	H	-4.31311	-5.18433	-0.114899
	O	-3.45434	-2.6924	-2.56272
	H	-2.07421	-1.53781	-0.742623
	H	-0.359415	-4.03458	-0.101695
	C	-1.5554	-3.19084	1.54386
	C	-2.65802	-3.43818	2.3322
	C	-3.71536	-4.38542	1.84482
	H	-4.71521	-4.09387	2.18707
	H	-3.53574	-5.40415	2.22012
	C	-2.4612	-2.71329	3.5526
	C	-1.21151	-2.032	3.42281
	C	-3.20794	-2.54849	4.73283
	C	-0.712543	-1.20157	4.42991
	C	-2.71239	-1.7203	5.73224
	H	-4.15969	-3.05913	4.85648
	C	-1.47695	-1.05442	5.58225
	H	0.233155	-0.681316	4.3062
	H	-3.28189	-1.58198	6.64736
	H	-1.11696	-0.412795	6.38185
	N	-0.666855	-2.35761	2.19548
	H	0.04218	-1.80965	1.71261
	C	-4.12419	-3.53104	-3.51666
	H	-5.18848	-3.41598	-3.28962
	H	-3.84245	-4.57228	-3.3293
	C	-3.83584	-3.09685	-4.94882
	H	-4.40705	-3.71182	-5.6536
	H	-4.1173	-2.04819	-5.0934
	H	-2.77369	-3.20324	-5.19462
	C	2.37956	2.31108	0.101009
	C	4.20513	2.78064	1.56561
	H	5.19482	2.55477	1.95176
	C	3.51145	3.90931	2.07132
	C	2.21745	4.23775	1.55018
	C	1.67799	3.44503	0.476997
	C	0.126678	5.08004	-0.75168
	C	-1.19873	5.38439	-1.20493
	C	-2.20764	4.38829	-1.14568
	H	-3.21112	4.63643	-1.47847
	C	-0.625025	2.84235	-0.248338
	C	0.383577	3.78631	-0.178205
	O	-0.393669	1.56375	0.270969
	O	1.84994	1.47829	-0.896944
	C	4.06634	4.70283	3.1113
	H	5.05423	4.44724	3.48674
	C	3.36449	5.75703	3.64768
	H	3.79563	6.35212	4.44782
	C	1.50829	5.3155	2.14858
	H	0.509281	5.55019	1.80143
	C	2.06661	6.05332	3.16866
	H	1.50123	6.86727	3.61388
	C	1.13552	6.06847	-0.909259
	H	2.15068	5.83967	-0.605925
	C	0.842254	7.30151	-1.44875
	H	1.63196	8.03833	-1.56648
	C	-1.47094	6.67224	-1.73975
	H	-2.4829	6.89234	-2.07111
	C	-0.475556	7.61485	-1.85699
	H	-0.694565	8.59337	-2.27505
	P	0.60081	0.54208	-0.490891
	O	0.843331	-0.649654	0.353533
	O	0.040472	0.282922	-1.96047
	H	-0.625699	-0.440353	-1.98282
	C	-1.93557	3.10325	-0.734162
	C	3.64847	1.94649	0.620741
	C	4.35888	0.722127	0.136113
	C	4.36634	-0.450977	0.91898
	C	5.03059	0.747905	-1.10414
	C	5.10144	-1.55398	0.469641
	C	5.73581	-0.386263	-1.51211
	C	5.8121	-1.54617	-0.733289
	H	6.2363	-0.362896	-2.47579
	H	5.10128	-2.44733	1.08065
	C	3.60759	-0.546786	2.2414
	H	2.81376	0.207678	2.22395
	C	5.00135	1.97002	-2.01728
	H	4.45585	2.76861	-1.50471
	C	4.53198	-0.240276	3.4356
	H	4.9574	0.765679	3.37195
	H	3.98082	-0.316464	4.38092
	H	5.36328	-0.955295	3.46922
	C	2.92692	-1.91282	2.44174
	H	3.65403	-2.70181	2.66759
	H	2.23208	-1.86742	3.2884
	H	2.36754	-2.20403	1.55039
	C	6.41702	2.50617	-2.29774
	H	7.02397	1.77418	-2.84313
	H	6.36851	3.41719	-2.9062
	H	6.94006	2.74388	-1.36453
	C	4.24509	1.6684	-3.32474
	H	3.22681	1.32813	-3.11391
	H	4.18705	2.56718	-3.95072
	H	4.7534	0.888818	-3.90478
	C	6.59174	-2.75536	-1.25344
	H	6.02732	-3.12637	-2.12415
	C	6.73098	-3.94442	-0.264052
	C	8.01902	-2.39309	-1.76519
	H	5.74068	-4.22353	0.116775
	C	7.66613	-3.58625	0.914311
	C	7.32749	-5.1548	-1.01586
	H	7.96069	-1.5456	-2.45717
	C	8.93212	-2.01897	-0.58014
	C	8.61432	-3.60381	-2.513
	H	7.73539	-4.44384	1.59781
	H	7.26498	-2.74704	1.49291
	C	9.06407	-3.22087	0.377749
	H	6.66694	-5.44686	-1.84387
	H	7.38947	-6.01598	-0.336536
	C	8.72926	-4.8053	-1.55527
	H	8.51739	-1.15346	-0.047663
	H	9.9218	-1.72483	-0.955733
	H	7.98121	-3.86356	-3.37278
	H	9.60483	-3.34265	-2.91059
	H	9.72093	-2.95398	1.21614
	C	9.65468	-4.42788	-0.379734
	H	9.14436	-5.66898	-2.0913
	H	10.6584	-4.18457	-0.755309
	H	9.76462	-5.28199	0.302818
	C	-2.95067	2.00779	-0.74338
	C	-3.41476	1.42591	-1.94847
	C	-3.41765	1.51547	0.497349
	C	-4.33462	0.37247	-1.85765
	C	-4.32946	0.456713	0.520322
	C	-4.82803	-0.122103	-0.646732
	H	-4.65351	0.089056	1.4857
	H	-4.665	-0.092289	-2.78245
	C	-3.09532	1.86555	-3.3882
	H	-3.18671	0.943662	-3.97951
	C	-3.02513	2.1449	1.83208
	H	-2.28403	2.92717	1.64661
	C	-1.70752	2.43971	-3.72651
	H	-0.900769	1.8773	-3.25504
	H	-1.56667	2.38894	-4.81318
	H	-1.60471	3.4876	-3.43739
	C	-4.19912	2.81854	-3.89594
	H	-5.19531	2.38352	-3.76168
	H	-4.17236	3.76942	-3.35178
	H	-4.05718	3.03891	-4.96111
	C	-4.24241	2.83462	2.47913
	H	-5.02745	2.10851	2.7216
	H	-3.94948	3.33357	3.41077
	H	-4.67567	3.58514	1.80799
	C	-2.38649	1.12896	2.79065
	H	-1.52058	0.650828	2.32851
	H	-2.05268	1.62439	3.70931
	H	-3.08534	0.338987	3.08596
	C	-5.82946	-1.27265	-0.659174
	H	-5.29548	-2.11345	-1.12044
	C	-7.0734	-0.995319	-1.55589
	C	-6.3387	-1.74561	0.728791
	H	-6.74458	-0.636221	-2.53794
	C	-7.98359	0.064322	-0.903463
	C	-7.86222	-2.30834	-1.7397
	H	-5.48118	-1.93214	1.38807
	C	-7.28105	-0.704526	1.37805
	C	-7.12702	-3.06167	0.542488
	H	-8.83296	0.28101	-1.56587
	H	-7.42843	1.00191	-0.770728
	C	-8.49174	-0.449712	0.459631
	H	-7.22874	-3.06515	-2.22353
	H	-8.72105	-2.13736	-2.4034
	C	-8.3477	-2.82394	-0.370936
	H	-6.76062	0.240563	1.56317
	H	-7.61862	-1.07979	2.35414
	H	-6.4804	-3.83322	0.104354
	H	-7.45723	-3.43744	1.52091
	H	-9.14669	0.3036	0.916767
	C	-9.272	-1.76556	0.264966
	H	-8.89717	-3.76534	-0.503014
	H	-9.64813	-2.1254	1.23266
	H	-10.147	-1.59669	-0.378095
TS1a-endo-3
	C	-1.05655	-3.5031	2.30958
	C	0.081122	-2.90704	2.83345
	O	-2.28154	-3.47862	4.00003
	N	-2.03628	-2.25542	4.41
	C	-0.719103	-1.94559	4.56957
	H	-1.22913	-4.5728	2.26173
	H	0.816459	-3.56521	3.28557
	C	-3.00848	-1.21549	3.99526
	H	-2.86985	-1.00129	2.92925
	H	-3.99289	-1.66371	4.14532
	O	-1.75659	-2.73463	1.39534
	H	0.453506	-2.00424	2.36617
	H	-0.153457	-2.64925	5.16908
	C	-0.417294	-0.518115	4.60009
	C	-1.3754	0.464229	4.66524
	C	-2.81018	0.061344	4.82003
	H	-3.49424	0.837758	4.47098
	H	-3.06088	-0.139227	5.87256
	C	-0.706234	1.72121	4.48159
	C	0.674124	1.41654	4.30905
	C	-1.12979	3.05605	4.36876
	C	1.61417	2.39605	3.98785
	C	-0.194347	4.03192	4.04306
	H	-2.17627	3.31437	4.50821
	C	1.16233	3.70508	3.84589
	H	2.65867	2.14221	3.83023
	H	-0.511426	5.06472	3.92508
	H	1.86435	4.48437	3.56665
	N	0.843876	0.046352	4.46992
	H	1.56586	-0.435617	3.95391
	C	-3.07752	-3.18954	1.03116
	H	-3.61683	-2.28088	0.755952
	H	-3.53601	-3.61928	1.92619
	C	-3.02496	-4.16433	-0.134582
	H	-4.03641	-4.50013	-0.387583
	H	-2.5924	-3.68193	-1.01741
	H	-2.42537	-5.04735	0.111955
	C	1.79878	1.7626	-0.469661
	C	3.75266	2.79394	0.431286
	H	4.8064	2.76883	0.692782
	C	3.01808	3.98735	0.656553
	C	1.6607	4.0739	0.209154
	C	1.0752	2.94212	-0.448903
	C	-0.436661	3.92929	-2.24194
	C	-1.70134	3.93894	-2.91559
	C	-2.67484	2.96568	-2.57934
	H	-3.62153	2.96245	-3.11177
	C	-1.21791	2.06334	-0.90415
	C	-0.229392	2.99715	-1.16395
	O	-1.07122	1.17004	0.15517
	O	1.16211	0.586046	-0.901902
	C	3.60455	5.10654	1.30559
	H	4.63898	5.03419	1.63283
	C	2.87723	6.25336	1.53241
	H	3.33423	7.09949	2.03796
	C	0.933697	5.26567	0.469667
	H	-0.104836	5.32402	0.162934
	C	1.52551	6.32644	1.11878
	H	0.948823	7.22477	1.32057
	C	0.565785	4.8306	-2.69739
	H	1.54669	4.81153	-2.23916
	C	0.311636	5.72179	-3.71646
	H	1.09695	6.3964	-4.04627
	C	-1.93734	4.88229	-3.95137
	H	-2.90794	4.88066	-4.44171
	C	-0.956166	5.76304	-4.34253
	H	-1.14459	6.47616	-5.14018
	P	0.118433	0.060289	0.232652
	O	0.659692	-0.065117	1.60157
	O	-0.429714	-1.26196	-0.44948
	H	-0.890287	-1.85025	0.214629
	C	-2.4339	1.99163	-1.63719
	C	3.16517	1.66577	-0.100033
	C	3.94572	0.423519	-0.387724
	C	4.42055	-0.39784	0.654417
	C	4.23982	0.09261	-1.7315
	C	5.2295	-1.49606	0.336464
	C	5.02996	-1.02805	-1.99168
	C	5.5641	-1.8298	-0.976887
	H	5.23432	-1.28342	-3.02733
	H	5.59676	-2.10978	1.14923
	C	4.08968	-0.122837	2.11939
	H	3.24326	0.570367	2.14553
	C	3.73896	0.919021	-2.91469
	H	3.18511	1.77967	-2.53002
	C	5.27876	0.532315	2.84694
	H	5.5806	1.46755	2.36522
	H	5.02168	0.755788	3.89004
	H	6.14841	-0.136354	2.84884
	C	3.65074	-1.39678	2.86305
	H	4.4476	-2.1468	2.90805
	H	3.39768	-1.15958	3.90442
	H	2.78235	-1.85162	2.3783
	C	4.90752	1.4832	-3.74409
	H	5.49902	0.683081	-4.20411
	H	4.52954	2.12343	-4.5502
	H	5.5818	2.07972	-3.11922
	C	2.76504	0.111549	-3.79317
	H	1.92328	-0.257478	-3.20087
	H	2.36887	0.73965	-4.60031
	H	3.26504	-0.749185	-4.25347
	C	6.41048	-3.04875	-1.34645
	H	5.7223	-3.75193	-1.84272
	C	7.05555	-3.81146	-0.157437
	C	7.53834	-2.72652	-2.37317
	H	6.2854	-4.05003	0.586875
	C	8.18197	-2.97956	0.498907
	C	7.6612	-5.13274	-0.680872
	H	7.12035	-2.17224	-3.22076
	C	8.64198	-1.87968	-1.70747
	C	8.14372	-4.04654	-2.89312
	H	8.60954	-3.54442	1.33892
	H	7.79024	-2.04243	0.909155
	C	9.27469	-2.66818	-0.542477
	H	6.87513	-5.756	-1.12905
	H	8.0826	-5.70285	0.158444
	C	8.75948	-4.83636	-1.72226
	H	8.21874	-0.935741	-1.34065
	H	9.4091	-1.62357	-2.45103
	H	7.36826	-4.6466	-3.38919
	H	8.91317	-3.82952	-3.64691
	H	10.0654	-2.06606	-0.075874
	C	9.87196	-3.98868	-1.07078
	H	9.18123	-5.78021	-2.09217
	H	10.6628	-3.77925	-1.8045
	H	10.3373	-4.5465	-0.24629
	C	-3.40823	0.886693	-1.39208
	C	-3.47398	-0.234776	-2.24793
	C	-4.28026	0.982365	-0.287296
	C	-4.423	-1.22869	-1.96185
	C	-5.20144	-0.04011	-0.049738
	C	-5.30893	-1.15888	-0.883367
	H	-5.85529	0.047174	0.812344
	H	-4.46361	-2.08222	-2.63001
	C	-2.67096	-0.445156	-3.54049
	H	-2.72596	-1.52608	-3.72885
	C	-4.26917	2.19773	0.634068
	H	-3.51344	2.89864	0.26881
	C	-1.17124	-0.102419	-3.53255
	H	-0.66149	-0.56068	-2.68439
	H	-0.715296	-0.494165	-4.45005
	H	-0.981245	0.972753	-3.51288
	C	-3.37759	0.235901	-4.73181
	H	-4.43763	-0.0386	-4.77559
	H	-3.31013	1.32554	-4.65772
	H	-2.90505	-0.063108	-5.67535
	C	-5.62038	2.9356	0.598683
	H	-6.43237	2.30654	0.982244
	H	-5.57867	3.84037	1.2167
	H	-5.88151	3.23025	-0.424021
	C	-3.87563	1.81354	2.06693
	H	-2.88363	1.35356	2.0899
	H	-3.85004	2.70062	2.71056
	H	-4.59793	1.10827	2.4953
	C	-6.31027	-2.27	-0.556105
	H	-5.90075	-2.80297	0.31765
	C	-6.51969	-3.32808	-1.67405
	C	-7.71392	-1.74167	-0.13369
	H	-5.54947	-3.7233	-1.99733
	C	-7.26068	-2.71506	-2.88326
	C	-7.35867	-4.49585	-1.11196
	H	-7.60661	-0.985678	0.651631
	C	-8.43711	-1.11997	-1.34529
	C	-8.55123	-2.91109	0.424051
	H	-7.38021	-3.47885	-3.66393
	H	-6.67766	-1.8966	-3.32071
	C	-8.6399	-2.19111	-2.43656
	H	-6.83634	-4.96206	-0.264448
	H	-7.47358	-5.27044	-1.88236
	C	-8.7422	-3.98448	-0.664146
	H	-7.85066	-0.28091	-1.74109
	H	-9.40769	-0.715433	-1.02747
	H	-8.05356	-3.34545	1.30227
	H	-9.52789	-2.53746	0.76083
	H	-9.16057	-1.74848	-3.29574
	C	-9.47418	-3.35918	-1.86997
	H	-9.33274	-4.81873	-0.263577
	H	-10.4658	-3.00021	-1.5616
	H	-9.63441	-4.11802	-2.64832
TS1b-exo
	C	-2.5164	-3.83884	-1.71285
	C	-3.09554	-4.09282	-0.468709
	O	-1.03366	-2.27956	-1.04207
	N	-1.26917	-2.31885	0.2799
	C	-2.58894	-2.45383	0.581124
	H	-4.17547	-3.98896	-0.400555
	C	-0.292058	-3.08336	1.07087
	H	-0.454669	-4.15658	0.87322
	H	0.689926	-2.79347	0.703904
	H	-2.66806	-4.89708	0.12206
	H	-3.22953	-1.78396	0.017402
	C	-2.8671	-2.68342	1.99206
	C	-1.89256	-2.83957	2.94892
	C	-0.442934	-2.76925	2.56724
	H	0.163687	-3.47699	3.14466
	H	-0.03836	-1.7669	2.75359
	C	-2.5643	-2.94853	4.2106
	C	-3.9645	-2.87297	3.94358
	C	-2.13268	-3.10228	5.53963
	C	-4.92143	-2.96312	4.95794
	C	-3.0817	-3.18673	6.54971
	H	-1.07138	-3.15281	5.76752
	C	-4.46161	-3.11969	6.26114
	H	-5.98405	-2.90629	4.73703
	H	-2.76104	-3.30511	7.581
	H	-5.17979	-3.18863	7.0735
	N	-4.12071	-2.6982	2.58129
	O	-3.22106	-3.13298	-2.60466
	C	-2.50918	-2.67562	-3.7738
	H	-1.54172	-2.27544	-3.45666
	H	-3.11317	-1.84909	-4.15167
	C	-2.37013	-3.77599	-4.81579
	H	-1.7672	-4.61044	-4.44124
	H	-3.35387	-4.16204	-5.10171
	H	-1.87645	-3.38011	-5.71018
	H	-1.60387	-4.31719	-2.0507
	C	2.42195	2.35527	0.291108
	C	4.35923	2.8051	1.61505
	H	5.37117	2.56756	1.92966
	C	3.71168	3.93107	2.18489
	C	2.38286	4.26956	1.7689
	C	1.76064	3.48965	0.734281
	C	0.187958	5.13735	-0.434
	C	-1.12943	5.44009	-0.910131
	C	-2.12386	4.43016	-0.898359
	H	-3.11138	4.66131	-1.28764
	C	-0.567918	2.89262	0.077847
	C	0.440019	3.84384	0.143176
	O	-0.369371	1.63476	0.629182
	O	1.7984	1.53619	-0.651588
	C	4.34663	4.71221	3.18783
	H	5.35912	4.44947	3.48509
	C	3.69189	5.76342	3.78683
	H	4.1853	6.34841	4.55811
	C	1.72611	5.34445	2.42831
	H	0.705298	5.58566	2.15548
	C	2.36299	6.07063	3.41015
	H	1.8374	6.8833	3.90412
	C	1.19565	6.13009	-0.585088
	H	2.20983	5.90531	-0.277663
	C	0.904234	7.36419	-1.12265
	H	1.69426	8.10229	-1.23109
	C	-1.40159	6.72922	-1.44245
	H	-2.41014	6.94431	-1.78779
	C	-0.41025	7.67737	-1.54224
	H	-0.628031	8.65749	-1.9575
	P	0.65125	0.549084	-0.045593
	O	1.08448	-0.41821	0.984431
	O	0.008879	0.015497	-1.37477
	H	-0.421712	-0.927729	-1.27079
	C	-1.85301	3.14838	-0.47153
	C	3.72625	1.97963	0.710915
	C	-2.84253	2.0423	-0.6531
	C	-3.07645	1.53989	-1.95534
	C	-3.53647	1.4983	0.443659
	C	-4.03216	0.536654	-2.12602
	C	-4.49436	0.502925	0.214483
	C	-4.77202	0.006985	-1.06234
	H	-5.01996	0.104159	1.07468
	H	-4.19699	0.149459	-3.12584
	C	-2.33067	2.07016	-3.17931
	H	-1.47461	2.65253	-2.82801
	C	-3.28582	1.95841	1.87564
	H	-2.50632	2.72558	1.85501
	C	-3.23523	3.00864	-4.00123
	H	-3.59199	3.85217	-3.40154
	H	-2.69329	3.41072	-4.86573
	H	-4.11536	2.46902	-4.37257
	C	-1.7653	0.95446	-4.07488
	H	-2.56147	0.387655	-4.57221
	H	-1.14111	1.39233	-4.86271
	H	-1.14925	0.265819	-3.49258
	C	-4.54318	2.60725	2.48363
	H	-4.33357	2.97636	3.4946
	H	-4.887	3.4509	1.8742
	H	-5.3685	1.88858	2.55705
	C	-2.76974	0.804249	2.75565
	H	-2.51535	1.17336	3.75616
	H	-3.5249	0.019385	2.87637
	H	-1.87445	0.353033	2.31961
	C	-5.73985	-1.14974	-1.31504
	H	-5.10539	-2.01842	-1.53978
	C	-6.65563	-0.951245	-2.55847
	C	-6.64898	-1.53213	-0.117768
	H	-6.04659	-0.670074	-3.42431
	C	-7.6993	0.150063	-2.28747
	C	-7.3701	-2.28189	-2.87229
	H	-6.03341	-1.66341	0.781937
	C	-7.70595	-0.439119	0.151496
	C	-7.36576	-2.86263	-0.430366
	H	-8.31448	0.306847	-3.18399
	H	-7.19251	1.09924	-2.07149
	C	-8.59125	-0.260965	-1.0981
	H	-6.62652	-3.06291	-3.08351
	H	-7.98657	-2.16883	-3.7746
	C	-8.25401	-2.69469	-1.67951
	H	-7.22133	0.510968	0.402646
	H	-8.32203	-0.726954	1.01468
	H	-6.62889	-3.66114	-0.599644
	H	-7.97844	-3.1665	0.429852
	H	-9.33865	0.520319	-0.908797
	C	-9.30251	-1.59273	-1.41778
	H	-8.7601	-3.64321	-1.90148
	H	-9.95236	-1.88227	-0.580323
	H	-9.94762	-1.4737	-2.29909
	C	4.37081	0.734622	0.190459
	C	4.56289	-0.37307	1.04444
	C	4.79064	0.662371	-1.15642
	C	5.22124	-1.50342	0.545513
	C	5.43034	-0.494935	-1.60415
	C	5.68127	-1.58969	-0.769711
	H	5.73827	-0.542515	-2.64472
	H	5.36253	-2.34213	1.21573
	C	4.09146	-0.38506	2.49753
	H	3.38478	0.438676	2.62988
	C	4.58695	1.81114	-2.14048
	H	4.07507	2.62593	-1.62058
	C	5.27556	-0.165421	3.45898
	H	6.0119	-0.972409	3.35565
	H	5.79121	0.779871	3.26002
	H	4.9321	-0.152519	4.50065
	C	3.33735	-1.67567	2.86728
	H	2.91052	-1.57907	3.87308
	H	2.52247	-1.85191	2.16371
	H	3.99898	-2.55039	2.87784
	C	5.93546	2.37243	-2.62917
	H	6.55332	2.70173	-1.786
	H	6.50482	1.61818	-3.18515
	H	5.7772	3.2298	-3.29467
	C	3.6916	1.39353	-3.3217
	H	2.72914	1.01801	-2.9634
	H	3.50566	2.25105	-3.98007
	H	4.16638	0.609515	-3.924
	C	6.36668	-2.83248	-1.34031
	H	5.65116	-3.26972	-2.05547
	C	6.71426	-3.94359	-0.312498
	C	7.66159	-2.50801	-2.14496
	H	5.82137	-4.19321	0.274108
	C	7.85517	-3.49758	0.63122
	C	7.17199	-5.20653	-1.07526
	H	7.45635	-1.71447	-2.8719
	C	8.78193	-2.0455	-1.19162
	C	8.11917	-3.7705	-2.90418
	H	8.06924	-4.30134	1.3495
	H	7.56076	-2.61749	1.21287
	C	9.11643	-3.17245	-0.192796
	H	6.36774	-5.56045	-1.73512
	H	7.37878	-6.01463	-0.360024
	C	8.43646	-4.89717	-1.90212
	H	8.46475	-1.14344	-0.653034
	H	9.67502	-1.77894	-1.77347
	H	7.33514	-4.09437	-3.60283
	H	9.0096	-3.53932	-3.50523
	H	9.91966	-2.8433	0.479619
	C	9.56691	-4.43234	-0.960645
	H	8.75268	-5.79831	-2.44423
	H	10.4745	-4.21706	-1.54171
	H	9.82061	-5.23308	-0.252031
	H	-4.99887	-2.68715	2.08576
TS1b-exo-2
	C	-2.60428	-2.58541	-1.12912
	C	-2.47095	-2.11099	0.162903
	O	-1.49904	-4.42335	-0.990588
	N	-1.17911	-4.41665	0.286673
	C	-0.774968	-3.21206	0.758781
	H	-2.03997	-1.13205	0.331965
	C	-2.0353	-5.245	1.16082
	H	-3.02468	-4.76173	1.1993
	H	-2.14617	-6.20658	0.656832
	H	-3.21681	-2.40475	0.893305
	H	-0.114807	-2.65583	0.106114
	C	-0.648436	-3.08346	2.19431
	C	-1.00383	-4.06264	3.09436
	C	-1.45827	-5.39976	2.58201
	H	-2.22744	-5.84675	3.22362
	H	-0.618039	-6.11007	2.56021
	C	-0.746954	-3.52927	4.39963
	C	-0.24921	-2.20006	4.2067
	C	-0.881518	-4.01751	5.71128
	C	0.1052	-1.3764	5.27906
	C	-0.528835	-3.19821	6.77668
	H	-1.25578	-5.02307	5.88658
	C	-0.039376	-1.89194	6.5631
	H	0.478705	-0.36993	5.11015
	H	-0.629071	-3.56706	7.79402
	H	0.229044	-1.27672	7.41764
	N	-0.210139	-1.95595	2.8514
	H	0.174879	-1.15177	2.36686
	O	-1.90397	-1.92114	-2.10739
	C	-1.61578	-2.62874	-3.33751
	H	-1.98402	-1.99165	-4.14844
	H	-2.17405	-3.56859	-3.33732
	C	-0.120891	-2.87798	-3.44421
	H	0.188884	-3.5413	-2.63375
	H	0.115193	-3.34654	-4.4069
	H	0.433305	-1.93538	-3.37635
	H	-3.42763	-3.19815	-1.47666
	C	1.91628	2.47566	0.205024
	C	3.82781	2.95912	1.54734
	H	4.85922	2.77584	1.83292
	C	3.10628	3.98732	2.20608
	C	1.75359	4.26336	1.82133
	C	1.17721	3.52042	0.733813
	C	-0.538275	5.12714	-0.286603
	C	-1.89085	5.36628	-0.696076
	C	-2.82492	4.29939	-0.686588
	H	-3.84685	4.49362	-0.999042
	C	-1.12753	2.81485	0.102294
	C	-0.17896	3.82006	0.193289
	O	-0.800434	1.52561	0.529058
	O	1.34508	1.68674	-0.804631
	C	3.69412	4.73245	3.26369
	H	4.72452	4.51897	3.53736
	C	2.97332	5.68801	3.94156
	H	3.43129	6.24598	4.75348
	C	1.03008	5.23934	2.55992
	H	-0.006482	5.4312	2.30859
	C	1.62398	5.93153	3.59186
	H	1.04863	6.66774	4.14629
	C	0.396337	6.19238	-0.404507
	H	1.4328	6.01855	-0.140552
	C	0.005327	7.4329	-0.857242
	H	0.739729	8.22888	-0.943994
	C	-2.26478	6.66263	-1.14211
	H	-3.29729	6.83046	-1.4389
	C	-1.34078	7.67873	-1.21736
	H	-1.63685	8.66406	-1.56627
	P	0.243197	0.61308	-0.316609
	O	0.689896	-0.508208	0.543922
	O	-0.393972	0.260858	-1.71929
	H	-0.940104	-0.577472	-1.74809
	C	-2.46154	3.01593	-0.340195
	C	3.24892	2.16454	0.581171
	C	-3.40668	1.86235	-0.445428
	C	-3.76539	1.36224	-1.71603
	C	-3.92704	1.25898	0.722409
	C	-4.64089	0.27181	-1.78918
	C	-4.81203	0.189421	0.588561
	C	-5.18385	-0.332212	-0.655475
	H	-5.193	-0.282189	1.49027
	H	-4.88227	-0.119098	-2.76907
	C	-3.26951	1.99211	-3.01737
	H	-2.43081	2.65304	-2.78013
	C	-3.56189	1.73894	2.12485
	H	-2.84691	2.56205	2.03238
	C	-4.38381	2.85124	-3.64774
	H	-4.73563	3.62465	-2.95699
	H	-4.02641	3.3444	-4.55976
	H	-5.24678	2.22844	-3.91383
	C	-2.74923	0.967297	-4.04072
	H	-1.94134	0.368923	-3.6177
	H	-3.53918	0.289253	-4.38421
	H	-2.36089	1.48906	-4.92315
	C	-4.79675	2.29779	2.85637
	H	-5.557	1.52178	3.00431
	H	-4.51678	2.68414	3.84366
	H	-5.25742	3.11247	2.28618
	C	-2.87836	0.631934	2.94916
	H	-1.98602	0.258205	2.44129
	H	-2.5764	1.0149	3.93112
	H	-3.54901	-0.217999	3.12047
	C	-6.05233	-1.58564	-0.698164
	H	-5.45803	-2.3597	-0.186853
	C	-6.38725	-2.14269	-2.1067
	C	-7.38402	-1.45237	0.09751
	H	-5.46297	-2.23046	-2.69306
	C	-7.39829	-1.23969	-2.85091
	C	-7.01147	-3.54639	-1.94228
	H	-7.17925	-1.03375	1.08958
	C	-8.36687	-0.529697	-0.650693
	C	-8.01043	-2.85258	0.260813
	H	-7.60834	-1.66804	-3.84079
	H	-6.98699	-0.23827	-3.01636
	C	-8.69926	-1.12952	-2.03245
	H	-6.30097	-4.21841	-1.4406
	H	-7.21717	-3.97872	-2.93102
	C	-8.31757	-3.45135	-1.12597
	H	-7.92571	0.468694	-0.767933
	H	-9.28476	-0.411194	-0.058966
	H	-7.32459	-3.50881	0.814515
	H	-8.9338	-2.78092	0.851807
	H	-9.40846	-0.476224	-2.55741
	C	-9.31671	-2.53247	-1.85944
	H	-8.75188	-4.4529	-1.00944
	H	-10.2534	-2.46597	-1.28892
	H	-9.56761	-2.95544	-2.84207
	C	3.98561	1.03182	-0.060078
	C	4.24405	-0.149498	0.667595
	C	4.42934	1.1465	-1.39588
	C	4.99282	-1.16408	0.059805
	C	5.15879	0.096732	-1.95714
	C	5.47831	-1.06506	-1.24575
	H	5.4842	0.190935	-2.98896
	H	5.18493	-2.06269	0.631959
	C	3.74229	-0.360928	2.09495
	H	2.94079	0.362238	2.27839
	C	4.15135	2.38256	-2.24703
	H	3.58263	3.09743	-1.64487
	C	4.86318	-0.101744	3.12021
	H	5.2581	0.916448	3.04522
	H	4.49362	-0.249586	4.14218
	H	5.69765	-0.795325	2.95874
	C	3.14449	-1.76304	2.31302
	H	2.40862	-1.99723	1.54139
	H	3.9172	-2.54074	2.3043
	H	2.64854	-1.81353	3.28896
	C	5.45883	3.08645	-2.65568
	H	6.08004	2.4411	-3.2877
	H	5.243	4.0008	-3.2215
	H	6.0506	3.35929	-1.77458
	C	3.29076	2.03952	-3.47718
	H	2.35209	1.5668	-3.17404
	H	3.05306	2.94895	-4.0424
	H	3.81751	1.35575	-4.15352
	C	6.26354	-2.18349	-1.9337
	H	5.58741	-2.60127	-2.69706
	C	6.69698	-3.3614	-1.01877
	C	7.53056	-1.67475	-2.6858
	H	5.8253	-3.74322	-0.473172
	C	7.79117	-2.91907	-0.019726
	C	7.26241	-4.49854	-1.89794
	H	7.26413	-0.832398	-3.33377
	C	8.60378	-1.21942	-1.67632
	C	8.0952	-2.81272	-3.56079
	H	8.06786	-3.77005	0.618033
	H	7.42054	-2.12929	0.6428
	C	9.02534	-2.40938	-0.789787
	H	6.49393	-4.84923	-2.60058
	H	7.5316	-5.35461	-1.26415
	C	8.50098	-4.00389	-2.67184
	H	8.21059	-0.404448	-1.0552
	H	9.47465	-0.823926	-2.21697
	H	7.34418	-3.12866	-4.29818
	H	8.96566	-2.44907	-4.12429
	H	9.79454	-2.08411	-0.076945
	C	9.58357	-3.54409	-1.67329
	H	8.89452	-4.81637	-3.2969
	H	10.4732	-3.19725	-2.21742
	H	9.89945	-4.38827	-1.04472
TS1b-exo-3
	C	-4.01723	-2.95228	3.38952
	C	-2.67899	-2.80685	3.05292
	O	-4.83801	-3.67337	1.50819
	N	-3.74003	-3.91568	0.831133
	C	-2.77491	-2.96739	0.911462
	H	-2.2462	-1.81168	3.07824
	C	-3.33392	-5.33286	0.779989
	H	-2.93653	-5.5989	1.77302
	H	-4.24939	-5.90171	0.611656
	H	-2.00811	-3.62938	3.27877
	H	-3.12749	-1.94502	0.835489
	C	-1.47721	-3.34521	0.383379
	C	-1.19223	-4.56365	-0.174408
	C	-2.27895	-5.58821	-0.307873
	H	-1.88993	-6.60747	-0.200683
	H	-2.74893	-5.53003	-1.30102
	C	0.191765	-4.54193	-0.572417
	C	0.701575	-3.27039	-0.197874
	C	1.05009	-5.4668	-1.18795
	C	2.03272	-2.90637	-0.390434
	C	2.37991	-5.11005	-1.389
	H	0.682773	-6.44244	-1.49503
	C	2.86468	-3.84931	-0.991508
	H	2.40805	-1.93595	-0.082492
	H	3.05959	-5.81473	-1.86078
	H	3.90471	-3.59791	-1.16178
	N	-0.355379	-2.50851	0.333545
	H	-0.144401	-1.83532	1.07377
	C	2.16605	2.58058	0.286161
	C	4.09441	3.24728	1.52273
	H	5.12012	3.09031	1.84275
	C	3.40568	4.40451	1.96897
	C	2.06508	4.64908	1.52485
	C	1.46425	3.73718	0.588178
	C	-0.167471	5.21104	-0.737933
	C	-1.50358	5.42203	-1.21477
	C	-2.45946	4.37789	-1.11321
	H	-3.45615	4.53627	-1.51327
	C	-0.843165	3.01105	-0.01257
	C	0.134886	3.98909	-0.037999
	O	-0.612165	1.82626	0.685856
	O	1.57121	1.61003	-0.537364
	C	4.01566	5.31476	2.87368
	H	5.03738	5.12233	3.1919
	C	3.32565	6.40285	3.35541
	H	3.79993	7.08716	4.05331
	C	1.37242	5.7672	2.06456
	H	0.342823	5.94086	1.77472
	C	1.98577	6.61935	2.95582
	H	1.43273	7.4625	3.36034
	C	0.801973	6.21777	-0.998259
	H	1.82829	6.05649	-0.69083
	C	0.458231	7.38733	-1.63983
	H	1.21978	8.13824	-1.83124
	C	-1.82919	6.64845	-1.8541
	H	-2.84943	6.7968	-2.19969
	C	-0.873357	7.61653	-2.0582
	H	-1.1327	8.54663	-2.55611
	P	0.44028	0.711641	0.187411
	O	0.831425	-0.15112	1.32935
	O	-0.158663	-0.05324	-1.06999
	H	-0.395021	-0.984814	-0.820123
	C	-2.12883	3.1443	-0.600323
	C	3.48713	2.30314	0.724119
	C	4.18621	1.05002	0.297337
	C	4.38095	-0.007047	1.21174
	C	4.65528	0.929556	-1.03048
	C	5.0944	-1.13817	0.792407
	C	5.36038	-0.218684	-1.39336
	C	5.62042	-1.25996	-0.495045
	H	5.71288	-0.310119	-2.41748
	H	5.22599	-1.94588	1.50009
	C	3.86582	0.051861	2.64842
	H	3.08443	0.81616	2.69379
	C	4.41827	2.00905	-2.08305
	H	3.88036	2.83807	-1.61372
	C	4.99737	0.458505	3.61309
	H	5.42617	1.43094	3.35121
	H	4.62513	0.51768	4.643
	H	5.80797	-0.280535	3.58733
	C	3.22545	-1.26739	3.11615
	H	3.96809	-2.06561	3.23322
	H	2.75127	-1.11917	4.0932
	H	2.4593	-1.60148	2.41466
	C	5.74529	2.58336	-2.61245
	H	6.33721	1.81761	-3.12728
	H	5.55473	3.39328	-3.32672
	H	6.35552	2.98313	-1.79466
	C	3.53486	1.48534	-3.23116
	H	2.58396	1.10489	-2.8472
	H	3.32176	2.28887	-3.94648
	H	4.03251	0.675147	-3.7774
	C	6.40042	-2.47626	-0.988353
	H	5.81585	-2.8809	-1.83004
	C	6.59204	-3.63506	0.026314
	C	7.79809	-2.11399	-1.57631
	H	5.62403	-3.89576	0.472434
	C	7.60051	-3.26398	1.1395
	C	7.14041	-4.86207	-0.736253
	H	7.69467	-1.27407	-2.27307
	C	8.77433	-1.72297	-0.448942
	C	8.34894	-3.33836	-2.33628
	H	7.70667	-4.11401	1.82766
	H	7.24389	-2.41642	1.7335
	C	8.96402	-2.91176	0.515345
	H	6.42989	-5.16866	-1.51674
	H	7.24326	-5.71082	-0.046556
	C	8.50887	-4.5259	-1.36649
	H	8.38687	-0.852394	0.096151
	H	9.73973	-1.42993	-0.883675
	H	7.67065	-3.60714	-3.15799
	H	9.31899	-3.09014	-2.78864
	H	9.67008	-2.63386	1.30892
	C	9.50505	-4.13298	-0.255631
	H	8.88753	-5.40063	-1.91144
	H	10.4847	-3.90015	-0.69561
	H	9.65382	-4.9754	0.43401
	C	-3.02083	1.95106	-0.710083
	C	-3.19812	1.31152	-1.96
	C	-3.64756	1.42526	0.440863
	C	-4.04902	0.199056	-2.01591
	C	-4.47685	0.305179	0.32226
	C	-4.72531	-0.316855	-0.906942
	H	-4.94553	-0.079996	1.22036
	H	-4.18801	-0.270274	-2.98471
	C	-2.59138	1.72979	-3.31052
	H	-2.61908	0.811295	-3.91169
	C	-3.49652	2.0768	1.81286
	H	-2.79449	2.91087	1.72262
	C	-1.12257	2.19202	-3.34752
	H	-0.474731	1.5139	-2.78982
	H	-0.784629	2.19764	-4.39117
	H	-0.982895	3.20321	-2.96036
	C	-3.50109	2.73998	-4.04069
	H	-4.54002	2.39249	-4.06396
	H	-3.4808	3.71872	-3.55219
	H	-3.16139	2.87919	-5.0744
	C	-4.83829	2.67035	2.28447
	H	-5.59225	1.88656	2.42063
	H	-4.71474	3.18637	3.24432
	H	-5.22991	3.38917	1.55562
	C	-2.9248	1.10526	2.86154
	H	-1.9624	0.700287	2.53266
	H	-2.76045	1.62977	3.8108
	H	-3.60814	0.27328	3.05735
	C	-5.6652	-1.52267	-1.03038
	H	-5.04836	-2.4234	-0.900709
	C	-6.37275	-1.63116	-2.41155
	C	-6.76449	-1.56722	0.067243
	H	-5.63141	-1.62331	-3.21879
	C	-7.35574	-0.455717	-2.59791
	C	-7.14877	-2.96286	-2.49081
	H	-6.28459	-1.53232	1.04551
	C	-7.74598	-0.390956	-0.112169
	C	-7.5411	-2.89571	-0.023542
	H	-7.83115	-0.5235	-3.5864
	H	-6.815	0.498309	-2.56452
	C	-8.43125	-0.496768	-1.49159
	H	-6.45622	-3.80788	-2.37265
	H	-7.60951	-3.0595	-3.484
	C	-8.22974	-3.01094	-1.39462
	H	-7.21928	0.567737	-0.026814
	H	-8.50203	-0.415106	0.685567
	H	-6.8511	-3.72925	0.145532
	H	-8.29257	-2.93108	0.779148
	H	-9.12662	0.342856	-1.6243
	C	-9.20453	-1.82943	-1.58206
	H	-8.78054	-3.95905	-1.45925
	H	-9.98679	-1.86348	-0.810766
	H	-9.70907	-1.90556	-2.55574
	O	-4.79081	-1.84832	3.51492
	C	-6.18029	-2.10088	3.77196
	H	-6.57882	-2.73878	2.97557
	H	-6.27567	-2.63762	4.72813
	C	-6.89556	-0.76376	3.82995
	H	-6.83472	-0.248397	2.86669
	H	-7.95337	-0.913591	4.07161
	H	-6.44886	-0.120724	4.59498
	H	-4.40952	-3.86851	3.82163
TS2a-endo-2
	C	-1.03318	-3.26416	-0.572261
	C	-0.33046	-3.23907	0.666639
	O	-0.003755	-2.09499	-1.67599
	N	1.26398	-2.29768	-1.25569
	C	1.4118	-2.12674	0.087294
	H	-1.92735	-2.65259	-0.68287
	C	2.05848	-3.30717	-2.00102
	H	1.40151	-3.69168	-2.7811
	H	2.8868	-2.7664	-2.47487
	O	-0.987774	-4.42958	-1.26034
	H	0.177857	-4.15368	0.958985
	H	1.0297	-1.19842	0.496801
	C	2.6002	-2.71667	0.654438
	C	3.21438	-3.82802	0.125009
	C	2.62993	-4.43593	-1.11984
	H	1.83389	-5.15099	-0.868466
	H	3.38325	-4.98057	-1.69993
	C	4.31713	-4.14001	0.982702
	C	4.31165	-3.16055	2.027
	C	5.32421	-5.12272	0.977421
	C	5.2827	-3.14217	3.03287
	C	6.28478	-5.10606	1.97902
	H	5.34986	-5.87671	0.195405
	C	6.26507	-4.12469	2.99473
	H	5.2685	-2.38564	3.81246
	H	7.07074	-5.85582	1.98267
	H	7.03638	-4.13529	3.7594
	N	3.23403	-2.32213	1.81781
	C	-1.70759	-4.42077	-2.49772
	H	-1.61712	-5.4256	-2.91394
	H	-1.27441	-3.68242	-3.18008
	C	0.336876	3.55177	0.090969
	C	1.90925	4.94121	1.22465
	H	2.92162	5.18048	1.53795
	C	0.848296	5.79287	1.63381
	C	-0.503556	5.48434	1.26321
	C	-0.745813	4.355	0.408208
	C	-2.91177	4.90287	-0.864863
	C	-4.21393	4.4823	-1.2943
	C	-4.63614	3.14775	-1.06075
	H	-5.62007	2.84302	-1.40449
	C	-2.56408	2.68674	0.03591
	C	-2.09477	3.98437	-0.117455
	O	-1.80546	1.76032	0.748652
	O	0.117548	2.43021	-0.699088
	C	1.09978	6.92551	2.45427
	H	2.12949	7.15485	2.71839
	C	0.067914	7.70496	2.92428
	H	0.274577	8.5642	3.55634
	C	-1.54638	6.29237	1.79209
	H	-2.57487	6.0446	1.55627
	C	-1.26844	7.37331	2.59941
	H	-2.08376	7.97294	2.99478
	C	-2.47542	6.20506	-1.23467
	H	-1.4756	6.52377	-0.965269
	C	-3.29786	7.06006	-1.9346
	H	-2.93756	8.04827	-2.2073
	C	-5.04372	5.39565	-1.99874
	H	-6.03317	5.06465	-2.3054
	C	-4.60252	6.66123	-2.30856
	H	-5.24434	7.34776	-2.85377
	P	-0.474782	1.12656	0.076453
	O	0.409635	0.533755	1.10517
	O	-0.909807	0.272476	-1.16544
	H	-0.525304	-0.661858	-1.26674
	C	-3.81595	2.22191	-0.455454
	C	1.67808	3.79143	0.501304
	C	2.72118	2.75809	0.205768
	C	3.28527	1.99956	1.26221
	C	3.0571	2.44227	-1.12794
	C	4.17764	0.971352	0.950045
	C	3.92564	1.37489	-1.38324
	C	4.50473	0.618511	-0.364667
	H	4.13656	1.13142	-2.41675
	H	4.61493	0.396943	1.76238
	C	2.94745	2.24669	2.73141
	H	2.06101	2.88441	2.77474
	C	2.5364	3.24273	-2.31875
	H	1.7965	3.96197	-1.95682
	C	4.09993	2.98644	3.43693
	H	3.84664	3.19637	4.48326
	H	5.01448	2.38056	3.42347
	H	4.32909	3.9372	2.94354
	C	2.58828	0.95619	3.49186
	H	2.23837	1.19886	4.5021
	H	1.78798	0.422745	2.97171
	H	3.46163	0.29982	3.6133
	C	3.68037	4.05686	-2.95468
	H	4.46127	3.39648	-3.35117
	H	3.30465	4.66949	-3.78325
	H	4.14736	4.72206	-2.21953
	C	1.83798	2.35745	-3.36733
	H	1.04192	1.76346	-2.91132
	H	1.39569	2.98245	-4.15238
	H	2.54498	1.67454	-3.85356
	C	5.38134	-0.607414	-0.603201
	H	4.84151	-1.44121	-0.135387
	C	6.76924	-0.535884	0.100432
	C	5.61257	-1.01565	-2.08151
	H	6.63462	-0.218396	1.14146
	C	7.69132	0.463214	-0.625717
	C	7.40849	-1.93919	0.081197
	H	4.64674	-1.04828	-2.60419
	C	6.5692	-0.042431	-2.80888
	C	6.24462	-2.42613	-2.09704
	H	8.64976	0.53467	-0.093455
	H	7.24094	1.46455	-0.618762
	C	7.92522	-0.001489	-2.07867
	H	6.77479	-2.65003	0.620038
	H	8.37637	-1.91314	0.601284
	C	7.6092	-2.40041	-1.37515
	H	6.15073	0.968366	-2.8528
	H	6.70756	-0.376754	-3.84667
	H	5.57521	-3.14256	-1.60201
	H	6.37495	-2.76335	-3.13498
	H	8.59449	0.704326	-2.58817
	C	8.55261	-1.41084	-2.08881
	H	8.04708	-3.40736	-1.3851
	H	8.73024	-1.73305	-3.12451
	H	9.5289	-1.39448	-1.58458
	C	-4.16478	0.769512	-0.333047
	C	-4.0746	-0.077252	-1.46452
	C	-4.50001	0.225541	0.920866
	C	-4.3245	-1.44153	-1.29961
	C	-4.74227	-1.14722	1.02868
	C	-4.64462	-2.01111	-0.060567
	H	-4.96717	-1.54405	2.01079
	H	-4.23562	-2.08647	-2.16728
	C	-3.72791	0.454166	-2.8545
	H	-3.17869	1.39224	-2.72671
	C	-4.59839	1.08212	2.17838
	H	-4.30684	2.10474	1.91983
	C	-5.01363	0.755575	-3.65157
	H	-5.65415	1.4755	-3.13419
	H	-4.7717	1.16478	-4.64019
	H	-5.59616	-0.162832	-3.79619
	C	-2.8264	-0.484867	-3.677
	H	-1.93304	-0.778116	-3.12251
	H	-3.3574	-1.39393	-3.98588
	H	-2.50524	0.023969	-4.59333
	C	-6.05084	1.14367	2.68734
	H	-6.41318	0.147712	2.97
	H	-6.12398	1.78974	3.57073
	H	-6.72397	1.53763	1.91701
	C	-3.63697	0.59825	3.27989
	H	-3.93641	-0.383133	3.66693
	H	-2.62019	0.504644	2.89308
	H	-3.64283	1.30336	4.12037
	C	-4.74689	-3.53154	0.07223
	H	-3.71887	-3.91102	-0.043773
	C	-5.60175	-4.20745	-1.03889
	C	-5.24698	-4.05336	1.44531
	H	-5.28168	-3.85101	-2.02515
	C	-7.09327	-3.87187	-0.839121
	C	-5.40092	-5.73557	-0.976211
	H	-4.65555	-3.59299	2.24561
	C	-6.74632	-3.73829	1.6435
	C	-5.04559	-5.58318	1.50371
	H	-7.68565	-4.31912	-1.64921
	H	-7.23983	-2.78553	-0.890702
	C	-7.5695	-4.41	0.526077
	H	-4.34163	-5.98306	-1.13636
	H	-5.97004	-6.21855	-1.78267
	C	-5.86677	-6.26758	0.392795
	H	-6.92049	-2.65659	1.6304
	H	-7.07216	-4.10595	2.62642
	H	-3.97995	-5.82653	1.38976
	H	-5.35733	-5.95923	2.48785
	H	-8.6337	-4.17703	0.662589
	C	-7.36241	-5.93811	0.581885
	H	-5.71795	-7.35457	0.438459
	H	-7.71468	-6.32976	1.54623
	H	-7.95694	-6.4289	-0.201361
	H	-2.76601	-4.18694	-2.32857
	C	-0.881703	-2.3792	1.72965
	O	-1.72068	-1.51482	1.49583
	C	-0.31679	-2.57573	3.12443
	H	0.777946	-2.50405	3.10532
	H	-0.726331	-1.81699	3.79356
	H	-0.564046	-3.57615	3.50169
	H	3.07619	-1.43411	2.27485
TS2a-endo-3
	C	-0.207934	-3.09767	-2.44699
	C	1.08841	-2.97396	-1.87418
	O	-1.22933	-4.06518	-1.27415
	N	-0.669734	-3.89044	-0.065359
	C	0.634782	-4.21781	-0.031234
	H	-0.366901	-3.7944	-3.2683
	C	-1.10549	-2.70383	0.704724
	H	-0.696805	-1.81284	0.217466
	H	-2.1907	-2.67291	0.651197
	O	-0.928675	-1.93158	-2.59418
	H	1.32404	-2.06539	-1.32538
	H	0.908585	-5.11862	-0.563606
	C	1.41971	-3.73013	1.06628
	C	0.877971	-3.04892	2.13408
	C	-0.596384	-2.77097	2.15432
	H	-0.812456	-1.81271	2.63452
	H	-1.14106	-3.54633	2.71476
	C	1.95748	-2.78213	3.03357
	C	3.14091	-3.29657	2.41604
	C	2.05473	-2.15944	4.29141
	C	4.39988	-3.16644	3.0121
	C	3.30197	-2.04419	4.88711
	H	1.16713	-1.76432	4.7773
	C	4.46313	-2.53577	4.24957
	H	5.29012	-3.55697	2.52943
	H	3.39419	-1.55686	5.85345
	H	5.4265	-2.42232	4.73871
	N	2.78282	-3.9144	1.2326
	C	0.76748	3.47021	-0.137696
	C	2.39657	4.66034	1.13693
	H	3.41869	4.80812	1.47577
	C	1.38066	5.52143	1.62677
	C	0.013715	5.29099	1.25893
	C	-0.278603	4.277	0.274657
	C	-2.51621	5.0873	-0.682058
	C	-3.91581	4.83546	-0.852156
	C	-4.42023	3.52619	-0.642013
	H	-5.48714	3.35335	-0.738449
	C	-2.20424	2.74776	-0.170033
	C	-1.66567	4.02596	-0.208987
	O	-1.4168	1.66391	0.217099
	O	0.528225	2.49547	-1.10913
	C	1.69119	6.556	2.5499
[truncated: 3,472 more rows]
